# Supplementary material for: Characterization of Malectin/Malectin-like Receptor-like Kinase Family Members in Foxtail Millet (Setaria italica L.)
Source: Life (Basel). 2023 May 31;13(6):1302. doi: 10.3390/life13061302 (PMC10303277; doi:10.3390/life13061302)
Supplement: Supplementary file 1 [file life-13-01302-s001.zip]

Archive with 1 entries (1 files):
- life-2401191-supplementary.pdf
